# Supplementary material for: General Direct Anticancer Effects of Deer Growing Antler Extract in Several Tumour Cell Lines, and Immune System-Mediated Effects in Xenograft Glioblastoma
Source: Pharmaceutics. 2024 Apr 30;16(5):610. doi: 10.3390/pharmaceutics16050610 (PMC11125008; doi:10.3390/pharmaceutics16050610)
Supplement: Supplementary file 1 [file pharmaceutics-16-00610-s001.zip]

Archive with 1 entries (1 files):
- pharmaceutics-2953024-supplementary.pdf
